# Supplementary material for: Authentication of Herbal Supplements Using Next-Generation Sequencing
Source: PLoS One. 2016 May 26;11(5):e0156426. doi: 10.1371/journal.pone.0156426 (PMC4882080; doi:10.1371/journal.pone.0156426)
Supplement: S1 Table — Read coverage for plant OTUs. (XLSX) [file pone.0156426.s001.xlsx]

## Sheet: Plants_coverage
					Supplement / Buffer
					Echinacea-1			Echinacea-2			Echinacea-3		Gingko-7			Gingko-7-r2			Gingko-8		Gingko-9			Gingko-9 Enhanced Primer			Hypericum-10			Hypericum-11			Hypericum-12			Trigonella-13			Trigonella-14			Trigonella-15			Valeriana-4			Valeriana-5
Phylum	Order	Family	Genus	species	CTAB	ILB	WHITL	CTAB	ILB	WHITL	ILB	WHITL	CTAB	ILB	WHITL	CTAB	ILB	WHITL	CTAB	ILB	CTAB	ILB	WHITL	CTAB	ILB	WHITL	CTAB	ILB	WHITL	CTAB	ILB	WHITL	CTAB	ILB	WHITL	CTAB	ILB	WHITL	CTAB	ILB	WHITL	CTAB	ILB	WHITL	CTAB	ILB	WHITL	CTAB	ILB
Streptophyta	Alismatales	Araceae	Typhonium	Typhonium trilobatum																																									1258
	Apiales	Apiaceae	Coriandrum	Coriandrum sativum																			129
			Pastinaca	Pastinaca sativa																							118	1016
			Petroselinum	Petroselinum crispum																																										823
			Pimpinella	Pimpinella anisum																																													6677
	Araucariales	Podocarpaceae	Afrocarpus	Afrocarpus dawei																						5923
			Dacrydium	Dacrydium araucarioides																					3714	423
	Asparagales	Amaryllidaceae	Allium	Allium cepa																								291
				Allium sativum																								128
	Asterales	Asteraceae	Achillea	Achillea millefolium																							806	849
				Achillea santolina																									434
			Ambrosia	Ambrosia artemisiifolia																							135	713	105
				Ambrosia trifida						225			111	142			227
			Artemisia	Artemisia scoparia																					6155
			Centaurea	Centaurea maculosa																									393
			Centipeda	Centipeda minima																			562
			Cichorium	Cichorium intybus																							1225																						3296
			Conyza	Conyza canadensis																																									3182
			Crepis	Crepis capillaris																							1345	240	178
			Echinacea	Echinacea angustifolia	40466	86386	61235		134	154											483	545	201	432
			Galinsoga	Galinsoga parviflora																																													444
			Hypochaeris	Hypochaeris radicata																								225	497
			Leontodon	Leontodon saxatilis																									109
			Leucanthemum	Leucanthemum vulgare																							115		153
			Matricaria	Matricaria chamomilla																									121																				2351
			Solidago	Solidago gigantea																							144	181	1417
			Sonchus	Sonchus arvensis																	1533	1084	687	5923	782
				Sonchus megalocarpus																	122					413
			Symphyotrichum	Symphyotrichum boreale																								167
			Tanacetum	Tanacetum parthenium	452	521	338
				Tanacetum vulgare																							1580	169
			Taraxacum	Taraxacum (sect. Naevosa) sp. 265-2																							412
				Taraxacum mongolicum																							2662	1414	149
				Taraxacum officinale																							141
			Tripleurospermum	Tripleurospermum maritimum																							223
			Viguiera	Viguiera angustifolia																								117
			Xeranthemum	Xeranthemum cylindraceum																							116
		Campanulaceae	Campanula	Campanula lambertiana																							745
	Boraginales	Boraginaceae	Echium	Echium creticum																								632	512
			Plagiobothrys	Plagiobothrys nothofulvus																																										1732
	Brassicales	Brassicaceae	Berteroa	Berteroa incana																									277
			Brassica	Brassica nigra																																292	177	125									965
			Capsella	Capsella bursa-pastoris																	151		127
			Cardamine	Cardamine sp. 'Asian flexuosa'																	1649	3404	589	11380	117
			Hesperis	Hesperis dinarica																								155
			Isatis	Isatis tinctoria																	3568	2921	3444	14053	8151	3475
			Pseudoturritis	Pseudoturritis turrita																							1354
			Raphanus	Raphanus sativus																	110	120					1214		156
			Rorippa	Rorippa indica																	307	137																									1059
			Sinapis	Sinapis alba																								1235
		Moringaceae	Moringa	Moringa oleifera																																											105
		Resedaceae	Reseda	Reseda lutea																							1094
	Caryophyllales	Amaranthaceae	Alternanthera	Alternanthera sessilis																													914	147	192
			Atriplex	Atriplex sp. 09PROBE-05853																																									1344
			Salsola	Salsola collina																				267
		Caryophyllaceae	Silene	Silene villosa																							192
			Stellaria	Stellaria longifolia																					164
				Stellaria media																	236			1592		170
		Molluginaceae	Mollugo	Mollugo stricta																			653			4177
		Nyctaginaceae	Mirabilis	Mirabilis jalapa																						240
		Polygonaceae	Rheum	Rheum tanguticum																																											3814
			Rumex	Rumex acetosa																								165
	Cucurbitales			Cucurbita environmental sample															1545	1206									134
		Cucurbitaceae	Cucumis	Cucumis maderaspatanus
				Cucumis melo																																						332
	Cupressales	Cupressaceae	Taiwania	Taiwania cryptomerioides																				468
			Tetraclinis	Tetraclinis articulata																				21162	26726	3606
		Taxaceae	Cephalotaxus	Cephalotaxus drupacea																					1863
	Ephedrales	Ephedraceae	Ephedra	Ephedra boelckei																					434
	Fabales	Fabaceae	Adesmia	Adesmia obovata																							203	176	542
			Aeschynomene	Aeschynomene evenia																													7910	10297	7064
				Aeschynomene virginica																														462	1297
			Astragalus	Astragalus membranaceus
			Bituminaria	Bituminaria bituminosa																							126
			Cyclopia	Cyclopia burtonii							710
			Genista	cf. Genista monspessulana x Genista stenopetala AK-2011																							173
			Glycine	Glycine max				167835	207534	243985			131950	139519	142880	96843	193972	167622			224	142	191	4308	2622									118								140
			Lablab	Lablab purpureus																		144
			Lathyrus	Lathyrus pratensis																											916
			Lotus	Lotus glinoides																								129	617
				Lotus pedunculatus																									358
			Medicago	Medicago lupulina																							212
			Melilotus	Melilotus officinalis																							105		1222								368		180		178
			Otholobium	Otholobium striatum																																										155
			Sesbania	Sesbania herbacea																													560	153	832							242		656
				Sesbania sericea
			Sophora	Sophora chrysophylla																								238
				Sophora flavescens
			Thermopsis	Thermopsis mongolica																	153				414
			Trifolium	Trifolium arvense																								1053
				Trifolium caudatum																							155	1562
				Trifolium dichroanthum																								234
			Trigonella	Trigonella anguina																																367	695		355	129
				Trigonella caerulea																								355
				Trigonella foenum-graecum																							48946	15288	12245							182972	136139	182458	262566	208868	262247						3043		2417
			Vicia	Vicia grandiflora																								660
				Vicia hirsuta																							1473	584																					15454
				Vicia sativa																								645
				Vicia tetrasperma
				Vicia villosa																								1700
			Vigna	Vigna angularis																	641	1072	589	981	4830
				Vigna radiata
				Vigna unguiculata																		159	434		2619
			Virgilia	Virgilia oroboides					533						595															2190
	Gentianales	Rubiaceae	Pausinystalia	Pausinystalia talbotii																				810
	Ginkgoales	Ginkgoaceae	Ginkgo	Ginkgo biloba																				50186	108332	21347
	Lamiales	Acanthaceae	Baphicacanthus	Baphicacanthus cusia
		Lamiaceae	Melissa	Melissa officinalis																							152
			Salvia	Salvia personata																																												1538
			Ziziphora	Ziziphora clinopodioides																																												359
		Oleaceae	Osmanthus	Osmanthus fragrans																												1073
		Orobanchaceae	Harveya	Harveya capensis																																											2790
		Plantaginaceae	Linaria	Linaria pyramidalis																								443
			Plantago	Plantago ciliata																																										1067	3867	49340	34664
				Plantago lanceolata																							118		108
				Plantago ovata																																												676
		Scrophulariaceae	Verbascum	Verbascum thapsus																																										186
	Laurales	Calycanthaceae	Chimonanthus	Chimonanthus praecox																						208
	Malpighiales	Euphorbiaceae	Euphorbia	Euphorbia matabelensis																																											207
		Hypericaceae	Hypericum	Hypericum attenuatum																							830	1756	968
				Hypericum drummondii																								436	173
				Hypericum maculatum																							337	670	426
				Hypericum oliganthum																							219
				Hypericum perforatum																							46212	89675	42815	502	873			611
				Hypericum scioanum																							1214
		Salicaceae	Salix	Salix triandra																					185
		Violaceae	Viola	Viola arvensis																								175
	Malvales	Malvaceae		Gossypium environmental sample																					9922	173
			Gossypium	Gossypium barbadense																	160	268	187
			Sida	Sida spinosa
			Theobroma	Theobroma obovatum																													482		123
	Myrtales	Combretaceae	Combretum	Combretum indicum
	Oxalidales	Oxalidaceae	Oxalis	Oxalis corniculata																					223
	Poales	Poaceae	Agrostis	Agrostis stolonifera																								180
			Alopecurus	Alopecurus aequalis																248
			Arrhenatherum	Arrhenatherum elatius																							1654	530	271
			Bromus	Bromus catharticus																							554
				Bromus hordeaceus																							167
			Holcus	Holcus lanatus																							250	119	237
			Hordeum	Hordeum vulgare																																						2288	1118	1270	2190	1479	1810
			Lolium	Lolium perenne																																												208
			Nassella	Nassella cordobensis																							253
			Oryza	Oryza meridionalis																								479
				Oryza sativa																												196										599	422	355				18486
			Poa	Poa glauca																								107
			Pseudoroegneria	Pseudoroegneria strigosa																							243																		588
			Secale	Secale cereale																																						404
			Semiarundinaria	Semiarundinaria fastuosa																		301	280		119
			Triticum	Triticum aestivum																																						749
				Triticum urartu																								126
			Zuloagaea	Zuloagaea bulbosa
	Polypodiales	Pteridaceae	Pteris	Pteris vittata	324		109																	447						2378	4668	4890	8896	7869	6132							18527	16037	17011
	Ranunculales	Berberidaceae	Epimedium	Epimedium acuminatum																				1234
				Epimedium wushanense																	397	203	151
	Rosales	Moraceae	Morus	Morus alba																	331	458	197	1538
		Rosaceae	Crataegus	Crataegus okennonii																																											218
			Fragaria	Fragaria vesca																									178
			Prunus	Prunus armeniaca																					287
			Rosa	Rosa canina																									750																644
			Rubus	Rubus bollei																								327
			Sanguisorba	Sanguisorba minor																							126	283
		Urticaceae		Urtica environmental sample																							420	299	363
	Santalales	Santalaceae	Santalum	Santalum obtusifolium																								504
	Sapindales	Rutaceae	Tetradium	Tetradium ruticarpum																	542	299	191	307	483	3118	1785
	Saxifragales	Crassulaceae	Rhodiola	Rhodiola crenulata								779									128	156		164	112
	Solanales	Convolvulaceae	Ipomoea	Ipomoea wrightii
	Zygophyllales	Zygophyllaceae	Tribulus	Tribulus terrestris																	15706	24671	10092	41955	89153	30160
[truncated: 4 more columns]
